# Supplementary material for: Identification of DDX60 as a Regulator of MHC-I Class Molecules in Colorectal Cancer
Source: Biomedicines. 2022 Dec 1;10(12):3092. doi: 10.3390/biomedicines10123092 (PMC9775109; doi:10.3390/biomedicines10123092)
Supplement: Supplementary file 1 [file biomedicines-10-03092-s001.zip]

Archive with 1 entries (1 files):
- biomedicines-1950486-supplementary.pdf
